# Supplementary material for: Development and validation of a pipeline for the systematic search for new HLA alleles in WGS data
Source: Front Bioinform. 2026 Apr 7;6:1751616. doi: 10.3389/fbinf.2026.1751616 (PMC13095684; doi:10.3389/fbinf.2026.1751616)
Supplement: Supplementary file 1 [file DataSheet1.zip]

Archive with 7 entries (6 files):
- supplementaryMaterials/
- supplementaryMaterials/frontiers_supplementary materials_2.pdf
- supplementaryMaterials/Sanger_seq.zip
- supplementaryMaterials/SupplementaryTable1.xlsx
- supplementaryMaterials/SupplementaryTable2.tsv
- supplementaryMaterials/SupplementaryTable3.xlsx
- supplementaryMaterials/SupplementaryTable4.xlsx
