# Supplementary material for: Development and validation of a pipeline for the systematic search for new HLA alleles in WGS data
Source: Front Bioinform. 2026 Apr 7;6:1751616. doi: 10.3389/fbinf.2026.1751616 (PMC13095684; doi:10.3389/fbinf.2026.1751616)
Supplement: Supplementary file 1 [file DataSheet1.zip › supplementaryMaterials/SupplementaryTable3.xlsx]

## Sheet: Number of alleles wo full seq
A	Alleles without genomic sequence in IPD-IMGT/HLA database. Number of occurences in our cohort	B	Alleles without genomic sequence in IPD-IMGT/HLA database. Number of occurences in our cohort	C	Alleles without genomic sequence in IPD-IMGT/HLA database. Number of occurences in our cohort	DQA1	Alleles without genomic sequence in IPD-IMGT/HLA database. Number of occurences in our cohort	DQB1	Alleles without genomic sequence in IPD-IMGT/HLA database. Number of occurences in our cohort	DRB1	Alleles without genomic sequence in IPD-IMGT/HLA database. Number of occurences in our cohort
HLA01771	48	HLA07195	7	HLA16546	15	HLA30754	2	HLA15617	5	HLA04359	49
HLA04898	23	HLA12460	7	HLA02843	13	HLA36771	2	HLA11367	2	HLA13245	15
HLA04636	21	HLA04212	6	HLA04336	9	HLA02432	1	HLA12351	2	HLA17591	14
HLA01043	15	HLA23650	6	HLA06065	8	HLA35230	1	HLA12796	2	HLA14174	13
HLA03032	7	HLA07719	5	HLA02205	7			HLA14171	2	HLA08231	6
HLA06110	7	HLA08436	5	HLA04597	6			HLA20865	2	HLA15486	6
HLA12420	6	HLA14144	5	HLA08699	5			HLA21187	2	HLA34402	5
HLA14697	6	HLA11649	4	HLA12318	5			HLA28346	2	HLA04006	4
HLA02590	5	HLA02650	3	HLA00453	4			HLA02689	1	HLA01340	3
HLA04490	4	HLA03006	3	HLA09613	4			HLA03451	1	HLA02305	3
HLA02024	3	HLA03355	3	HLA14258	4			HLA05548	1	HLA13155	3
HLA02541	3	HLA04729	3	HLA16312	4			HLA05767	1	HLA18666	3
HLA03141	3	HLA06834	3	HLA01342	3			HLA09095	1	HLA30777	3
HLA07547	3	HLA10992	3	HLA03107	3			HLA09229	1	HLA00824	2
HLA11639	3	HLA01146	2	HLA04836	3			HLA09249	1	HLA03377	2
HLA12452	3	HLA01179	2	HLA05587	3			HLA09282	1	HLA05392	2
HLA14875	3	HLA01252	2	HLA11108	3			HLA09851	1	HLA07331	2
HLA02776	2	HLA01508	2	HLA12192	3			HLA09929	1	HLA08114	2
HLA02985	2	HLA01898	2	HLA12767	3			HLA09932	1	HLA08800	2
HLA03800	2	HLA02307	2	HLA35196	3			HLA10233	1	HLA09676	2
HLA07104	2	HLA02360	2	HLA01659	2			HLA10663	1	HLA15335	2
HLA07669	2	HLA02756	2	HLA03638	2			HLA11154	1	HLA15490	2
HLA08001	2	HLA03796	2	HLA04130	2			HLA11157	1	HLA25421	2
HLA08002	2	HLA04179	2	HLA05880	2			HLA11357	1	HLA31153	2
HLA11065	2	HLA04675	2	HLA07230	2			HLA11489	1	HLA31298	2
HLA15594	2	HLA06030	2	HLA07360	2			HLA11891	1	HLA31397	2
HLA15955	2	HLA07190	2	HLA07377	2			HLA12049	1	HLA34306	2
HLA00054	1	HLA07309	2	HLA08171	2			HLA12800	1	HLA34952	2
HLA01047	1	HLA07711	2	HLA08745	2			HLA13684	1	HLA00670	1
HLA01590	1	HLA07721	2	HLA11100	2			HLA15584	1	HLA00691	1
HLA01997	1	HLA07933	2	HLA16528	2			HLA15684	1	HLA00777	1
HLA02126	1	HLA08504	2	HLA17008	2			HLA16322	1	HLA00807	1
HLA02646	1	HLA11741	2	HLA18568	2			HLA16559	1	HLA00825	1
HLA02936	1	HLA00209	1	HLA00441	1			HLA17915	1	HLA00862	1
HLA02981	1	HLA00987	1	HLA01820	1			HLA18642	1	HLA01255	1
HLA03145	1	HLA01205	1	HLA02428	1			HLA20813	1	HLA01278	1
HLA03329	1	HLA01427	1	HLA02730	1			HLA20878	1	HLA01442	1
HLA03349	1	HLA01748	1	HLA02785	1			HLA21335	1	HLA01447	1
HLA03502	1	HLA02092	1	HLA03017	1			HLA26357	1	HLA02719	1
HLA03653	1	HLA02399	1	HLA03430	1					HLA03143	1
HLA03668	1	HLA02473	1	HLA03598	1					HLA03167	1
HLA03750	1	HLA02784	1	HLA03767	1					HLA03373	1
HLA03870	1	HLA02844	1	HLA04291	1					HLA03376	1
HLA03919	1	HLA02922	1	HLA04304	1					HLA03381	1
HLA04480	1	HLA03198	1	HLA04325	1					HLA03764	1
HLA04531	1	HLA03463	1	HLA04396	1					HLA03765	1
HLA04906	1	HLA03676	1	HLA04759	1					HLA03860	1
HLA05229	1	HLA04077	1	HLA05064	1					HLA04362	1
HLA05936	1	HLA04079	1	HLA05178	1					HLA04368	1
HLA05948	1	HLA04202	1	HLA05604	1					HLA04369	1
HLA06750	1	HLA04499	1	HLA05892	1					HLA04680	1
HLA06802	1	HLA04502	1	HLA06274	1					HLA05846	1
HLA06833	1	HLA05057	1	HLA06409	1					HLA05973	1
HLA07042	1	HLA05695	1	HLA06421	1					HLA06290	1
HLA07043	1	HLA05819	1	HLA06429	1					HLA06293	1
HLA07333	1	HLA05840	1	HLA06433	1					HLA06473	1
HLA07590	1	HLA05859	1	HLA06447	1					HLA06479	1
HLA07612	1	HLA06132	1	HLA06716	1					HLA06486	1
HLA07811	1	HLA06134	1	HLA06726	1					HLA06774	1
HLA07983	1	HLA06232	1	HLA06735	1					HLA06839	1
HLA07992	1	HLA06238	1	HLA06896	1					HLA07183	1
HLA08128	1	HLA06580	1	HLA07057	1					HLA07255	1
HLA08320	1	HLA06815	1	HLA07126	1					HLA08121	1
HLA08448	1	HLA06929	1	HLA07240	1					HLA08770	1
HLA08495	1	HLA07206	1	HLA07320	1					HLA08837	1
HLA08638	1	HLA07280	1	HLA07555	1					HLA08869	1
HLA08652	1	HLA07305	1	HLA07829	1					HLA09210	1
HLA08940	1	HLA07645	1	HLA08213	1					HLA09670	1
HLA09126	1	HLA08130	1	HLA08535	1					HLA09713	1
HLA09420	1	HLA08136	1	HLA08536	1					HLA10171	1
HLA09422	1	HLA08332	1	HLA08752	1					HLA10304	1
HLA09508	1	HLA08343	1	HLA08821	1					HLA10557	1
HLA09535	1	HLA08353	1	HLA09029	1					HLA12578	1
HLA09785	1	HLA08469	1	HLA09201	1					HLA13064	1
HLA09958	1	HLA08505	1	HLA09206	1					HLA13156	1
HLA10190	1	HLA09691	1	HLA09628	1					HLA13374	1
HLA10372	1	HLA10709	1	HLA09831	1					HLA13598	1
HLA10818	1	HLA10717	1	HLA09988	1					HLA13687	1
HLA10841	1	HLA10723	1	HLA10058	1					HLA13892	1
HLA10860	1	HLA11231	1	HLA10097	1					HLA14054	1
HLA11216	1	HLA12655	1	HLA10608	1					HLA14572	1
HLA11393	1	HLA12751	1	HLA10613	1					HLA14769	1
HLA11714	1	HLA13008	1	HLA10621	1					HLA15071	1
HLA11786	1	HLA13222	1	HLA11088	1					HLA15487	1
HLA12078	1	HLA14443	1	HLA11102	1					HLA16325	1
HLA12120	1	HLA14445	1	HLA11262	1					HLA16345	1
HLA12249	1	HLA14923	1	HLA11457	1					HLA16571	1
HLA12552	1	HLA15279	1	HLA11580	1					HLA16964	1
HLA12942	1	HLA15288	1	HLA11876	1					HLA17689	1
HLA12971	1	HLA17833	1	HLA12329	1					HLA17920	1
HLA13093	1	HLA19439	1	HLA12430	1					HLA17930	1
HLA13435	1	HLA36913	1	HLA12499	1					HLA18198	1
HLA13446	1	HLA37088	1	HLA12505	1					HLA18613	1
HLA14477	1	HLA37326	1	HLA12766	1					HLA18665	1
HLA14703	1			HLA12866	1					HLA18673	1
HLA14949	1			HLA13253	1					HLA18770	1
HLA14972	1			HLA13564	1					HLA20619	1
HLA15603	1			HLA13877	1					HLA23225	1
HLA16633	1			HLA14231	1					HLA23451	1
HLA16649	1			HLA14249	1					HLA23647	1
HLA20407	1			HLA14537	1					HLA23712	1
HLA24219	1			HLA14751	1					HLA23776	1
HLA26777	1			HLA14865	1					HLA23918	1
HLA28245	1			HLA15043	1					HLA28194	1
HLA29204	1			HLA15398	1					HLA28326	1
HLA36688	1			HLA16524	1					HLA29021	1
				HLA16534	1					HLA29140	1
				HLA16551	1					HLA29682	1
				HLA16766	1					HLA30876	1
				HLA17505	1					HLA30961	1
				HLA18064	1					HLA30965	1
				HLA18579	1					HLA31920	1
				HLA34504	1					HLA34917	1
				HLA35386	1					HLA35102	1
				HLA37002	1					HLA35639	1
										HLA37447	1
										HLA37621	1
TOTAL	262		162		216		6		50		246
